# Supplementary material for: Decoding Salinity Tolerance in Salicornia europaea L.: Image-Based Oxidative Phenotyping and Histochemical Mapping of Pectin and Lignin
Source: Plants (Basel). 2025 Oct 2;14(19):3055. doi: 10.3390/plants14193055 (PMC12526113; doi:10.3390/plants14193055)
Supplement: Supplementary file 1 [file plants-14-03055-s001.zip]

Archive with 1 entries (1 files):
- plants-3885058-supplementary.pdf
